# Supplementary material for: Evaluation of lung flute in sputum samples for molecular analysis of lung cancer
Source: Clin Transl Med. 2013 Sep 22;2:15. doi: 10.1186/2001-1326-2-15 (PMC3848735; doi:10.1186/2001-1326-2-15)
Supplement: Additional file 1: Table S1 — Comparison of differential cell counts in sputum samples collected by Lung Flute from cancer patients and cancer-free individuals*. [file 2001-1326-2-15-S1.xlsx]

## Sheet: Sheet1
Additional Table 1. Comparison of differential cell counts in sputum samples collected by Lung Flute from cancer patients and cancer-free individuals*
Variables	Cancer-patients	Cancer-free patients
Oral squamous cells	3.6 (2.2-5.6)	3.8 (2.5-6.0)
Bronchial epithelial cells, † median (range) %	1.0 (0.4-1.5)	1.0 (0.3-1.5)
Macrophages, † median (range) %	36.0 (28-39)	35.9 (27-40)
Lymphocytes, † median (range) %	1.7 (0.6-2.3)	1.9 (0.7-2.5)
Neutrophils, † median (range) %	55.0 (48.2-62.2)	54.0 (46.3-61.8)
Eosinophils, † median (range) %	3.7 (3.2-4.3)	4.4 (3.6-4.8)
* P>0.05. † Expressed as the percentage of all cells.
