# Supplementary material for: Evaluation of lung flute in sputum samples for molecular analysis of lung cancer
Source: Clin Transl Med. 2013 Sep 22;2:15. doi: 10.1186/2001-1326-2-15 (PMC3848735; doi:10.1186/2001-1326-2-15)
Supplement: Additional file 2: Table S2 — Cytologic diagnosis in lung cancer patients and cancer-free controls. [file 2001-1326-2-15-S2.xlsx]

## Sheet: Sheet1
Additional Table 2. Cytologic diagnosis in lung cancer patients and cancer-free controls
Cytology	39 cancer patients	%	42 control	%
Negative	3	7.7	22	52.4
Squamous metaplasia	6	15.4	7	16.7
Mild dysplasia	7	17.9	6	14.3
Moderate dysplasia	9	23.1	5	12
Severe dysplasia	8	20.5	1	2.3
Carcinoma in situ	6	15.4	1	2.3
